# Supplementary material for: Evaluation of a Home Monitoring Application for Follow Up after Lung Transplantation—A Pilot Study
Source: J Pers Med. 2020 Nov 21;10(4):240. doi: 10.3390/jpm10040240 (PMC7711442; doi:10.3390/jpm10040240)
Supplement: Supplementary file 1 [file jpm-10-00240-s001.zip]

Archive with 3 entries (3 files):
- Figure S1 Spirobank Smart.png
- Figure S2 Direct transfer of lung function data.png
- Table S1 Coefficient of variation for each individual patient.docx
